# Supplementary material for: DNase Activity of Prevotella intermedia Impairs Biofilm Development and Neutrophil Extracellular Trap Formation
Source: Microbiologyopen. 2025 Oct 28;14(6):e70102. doi: 10.1002/mbo3.70102 (PMC12568770; doi:10.1002/mbo3.70102)
Supplement: Supplementary file 1 — Supplementary Table S1: List of bacterial strains used in this study. Supplementary Table S2: List of plasmids used in this study. Supplementary Table S3: List of primers used in this study. Supplementary Table S4: Statistical analysis. [file MBO3-14-e70102-s001.xlsx]

## Sheet: Table S1
Table S1. Strains used in this study.
Strain		Description	Source or reference
P. intermedia
OMA14	WT	Wild type isolated from the periodontal pocket of a Japanese patient with periodontitis	Naito et al. 2022
NDP005	nucA	nucA (PIOMA14_I_0621)::ermF, Emr	This study
NDP006	nucD	DnucD (PIOMA14_II_0624)::ermF, Emr	This study
NDP007	nucA nucD	nucA::ermF DnucD :: cfxA, Emr Cfxr	This study
E. coli
XL-1 Blue		Host strain for cloning	Stratagene
S17-1		RP-4-2-Tc::Mu aph::Tn7 recA, Smr	Parke et al. 1990
References
Naito M, Shoji M, Sato K, Nakayam K. 2022. Insertional Inactivation and Gene Complementation of Prevotella intermedia Type IX Secretion System Reveals Its Indispensable Roles in Black Pigmentation, Hemagglutination, Protease Activity of Interpain A, and Biofilm Formation. J Bacteriol. 204(8): e00203-22.
Parke D. 1990. Construction of mobilizable vectors derived from plasmids RP4, pUC18 and pUC19. Gene 93:135-7.

## Sheet: Table S2
Table S2. Plasmids used in this study.
Plasmid	Description	Relevant property	Reference
pBSSK
pTCB-sacB		Contains Pcat-sacB, Apr, E. coli-Bacteroides shuttle vector plasmid	Naito et al. 2022
pKD718		ermF inserted into the BamHI site of pGEM Easy vector	Yoshimura et al. 2008
pLYL05		Cfxr, E. coli-Bacteroides shuttle vector plasmid	Salyers et al. 1999
pDNK0014	pBSSK nucA::ermF, Emr Apr	Contains upstream (805 bp) and downstream (593 bp) regions of PIOMA14_I_0621 (nucA) and ermF gene with HincII site in pBSSK	This study
pDNK0015	pBSSK nucD::ermF, Emr Apr	Contains upstream (521 bp) and downstream (590 bp) regions of PIOMA14_II_0621 (ncuD) and ermF gene with HincII site in pBSSK	This study
pDNK0016	pBSSK nucD::cfxA, Emr Apr	cfxA inserted into the NdeI and SalI site of pND0015	This study
pDNK0017	pTCB-sacB nucA::ermF, Emr Apr	BamHI-XhoI fragment of pND0014 inserted into the BamHI-XhoI site of pTCB-sacB	This study
pDNK0018	pTCB-sacB nucD::ermF, Emr Apr	BamHI-XhoI fragment of pND0015 inserted into the BamHI-XhoI site of pTCB-sacB	This study
pDNK0019	pTCB-sacB nucD::cfxA, Cfxr Apr	BamHI-XhoI fragment of pND0016 inserted into the BamHI-XhoI site of pTCB-sacB	This study
Cfx, cefoxitin
Pcat: Porpyromonas gulae catalase promoter
sacB: Bacillus subtilis sacB gene, which codes for the enzyme levansucrase, and is toxic in the presence of sucrose, was inserted into the targeting vector.
References
Naito M, Shoji M, Sato K, Nakayam K. 2022. Insertional Inactivation and Gene Complementation of Prevotella intermedia Type IX Secretion System Reveals Its Indispensable Roles in Black Pigmentation, Hemagglutination, Protease Activity of Interpain A, and Biofilm Formation. J Bacteriol. 204(8): e00203-22.
Yoshimura M, Ohara N, Kondo Y, Shoji M, Okano S, Nakano Y, Abiko Y, Nakayama K. 2008. Proteome analysis of Porphyromonas gingivalis cells placed in a subcutaneous chamber of mice. Oral Microbiol Immunol 23:413-8.
Salyers AA, Shoemaker N, Cooper A, D'Elia J, Shipman JA. 1999. 8 Genetic Methods for Bacteroides Species, p 229-249. In Smith MCM, Sockett RE (ed), Methods in Microbiology, vol 29. Academic Press.

## Sheet: Table S3
Table S3. Primers used in this study.
Target region	Primer name	Oligonucleotides	Restriction site
ermF	ermF-F	GTCGACccgatagcttccgctattg	SalI
	ermF-R	CATATGccctacgaaggatgaaatttttcagg	NdeI
cfxA	cfxA-F	GTCGACaaaatcagttctttagcgattactaatttacaaag	SalI
	cfxA-R	CATATGacacaggcggaactttgatataaag	NdeI
I-0621 (nucA)	nucA-Up-F	GGATCCcgtatcgtgtcggtgttatt	BamHI
	nucA-Up-R	aagctatcggGTCGACttatccgcttacagtaagaaatccac	SalI
	nucA-Dw-F	cttcgtagggCATATGtagacaatggcagatgagcatgtaac	NdeI
	nucA-Dw-R	tttCTCGAGtttcagtagcttggcattggtag	XhoI
II-0624 (nucD)	nucD-Up-F	GGATCCgagggtgtaactctcaaggcta	BamHI
	nucD-Up-R	aagctatcggGTCGACatcgtctgtgctccagaag	SalI
	nucD-Dw-F	cttcgtagggCATATGcctctttctgctttcttttttcgag	NdeI
	nucD-Dw-R	tttCTCGAGtttacaactactacataaccacctcg	XhoI
	CHI-671904 up	gctgcattccaatcggcaaa
	CHI-669418 dw	aatgcagcttgtcgccaaag
	CHII-669891 up	cgatgattttcgagaacgga
	CHII-672705 dw	caacaccttgctgcatatct
Bold and Capital letters indicate the added stop codon and restriction enzyme recognition site, respectively. Up, : upstream, dw; downstream, F; forward primer, R; reverse primer.

## Sheet: Tables S4
Table S4. Statistical analysis
Figure 2B
Comparison	Mean difference	95% confidence interval (CI) of difference	q	Summary
TS medium vs OMA14 sup	-1187	-1447 to -926.9	19.93	***
TS medium vs nucA sup	-1047	-1307 to -786.6	17.57	***
TS medium vs nucD sup	-743.5	-1004 to -483.4	12.48	***
TS medium vs nucA nucD sup	-92.25	-352.4 to 167.9	1.549	ns
OMA14 sup vs nucA sup	140.3	-119.9 to 400.4	2.354	ns
OMA14 sup vs nucD sup	443.5	183.4 to 703.6	7.445	***
OMA14 sup vs nucA nucD sup	1095	834.6 to 1355	18.38	***
nucA sup vs nucD sup	303.3	43.12 to 563.4	5.091	*
nucA sup vs nucA nucD sup	954.5	694.4 to 1215	16.02	***
nucD sup vs nucA nucD sup	651.3	391.1 to 911.4	10.93	***
Figure 2C
Comparison	Mean difference	95% CI of difference	q	Summary
OMA14 vs nucA	0.125	-0.5009 to 0.7509	0.8386	ns
OMA14 vs nucD	0.9125	0.2866 to 1.538	6.122	**
OMA14 vs nucA nucD	2.179	1.553 to 2.805	14.62	***
nucA vs nucD	0.7875	0.1616 to 1.413	5.283	*
nucA vs nucA nucD	2.054	1.428 to 2.68	13.78	***
nucD vs nucA nucD	1.266	0.6404 to 1.892	8.495	***
Figure 3A
Comparison	Mean difference	95% CI of difference	q	Summary
OMA14 vs nucA	-0.2215	-0.2908 to -0.1575	14.97	***
OMA14 vs nucD	-0.2268	-0.2960 to -0.1575	14.3	***
OMA14 vs nucA nucD	-0.2615	-0.3308 to -0.1922	16.49	***
nucA vs nucD	-0.00525	-0.07451 to 0.06401	0.331	ns
nucA vs nucA nucD	-0.04	-0.1093 to 0.02926	2522	ns
nucD vs nucA nucD	-0.03475	-0.1040 to 0.03451	2.191	ns
Figure 3B
Comparison	Mean difference	95% CI of difference	q	Summary
OMA14 vs nucA	-0.1656	-0.2252 to -0.106	12.92	***
OMA14 vs nucD	-0.1446	-0.2042 to -0.08496	11.28	***
OMA14 vs nucA nucD	-0.463	-0.5226 to -0.4034	36.14	***
nucA vs nucD	0.021	-0.03863 to 0.08063	1.639	ns
nucA vs nucA nucD	-0.2974	-0.3570 to -0.2378	23.21	***
nucD vs nucA nucD	-0.3184	-0.3780 to -0.2588	24.85	***
Figure 4A
Comparison	Mean difference	95% CI of difference	t	exact P value
PMA (-) vs PMA (100 nM)	-280.72	-372.73 to -188.71	-7.54	***0.000283
Figure 4B
Comparison	Mean difference	95% CI of difference	q	Summary
TS medium vs OMA14 sup	-245.2	-356.0 to -134.3	9.634	***
TS medium vs nucA sup	-43.63	-154.5 to 67.2	1.714	ns
TS medium vs nucD sup	-2.638	-113.5 to 108.2	0.103	ns
TS medium vs nucA nucD sup	-43.73	-154.6 to 67.09	1.719	ns
TS medium vs DNaseI 1 µg/ml	-23.46	-134.3 to 87.37	0.9219	ns
TS medium vs DNaseI 2 µg/ml	-271.9	-382.7 to -161.0	10.68	***
OMA14 sup vs nucA sup	201.5	90.7 to 312.4	7.92	***
OMA14 sup vs nucD sup	242.5	131.7 to 353.4	9.531	***
OMA14 sup vs nucA nucD sup	201.4	90.59 to 312.2	7.915	***
OMA14 sup vs DNaseI 1 µg/ml	221.7	110.9 to 332.5	8.712	***
OMA14 sup vs DNaseI 2 µg/ml	-26.7	-137.5 to 84.13	1.049	ns
nucA sup vs nucD sup	41	-69.83 to 151.8	1.611	ns
nucA sup vs nucA nucD sup	-0.1075	-110.9 to 110.7	0.004225	ns
nucA sup vs DNaseI 1 µg/ml	20.17	-90.66 to 131.0	0.7926	ns
nucA sup vs DNaseI 2 µg/ml	-228.2	-339.1 to -117.4	8.969	***
nucD sup vs nucA nucD sup	-41.11	-151.9 to 69.72	1.615	ns
nucD sup vs DNaseI 1 µg/ml	-20.83	-131.7 to 90	0.8186	ns
nucD sup vs DNaseI 2 µg/ml	-269.2	-380.1 to -158.4	10.58	***
nucA nucD sup vs DNaseI 1 µg/ml	20.28	-90.55 to -131.1	0.7968	ns
nucA nucD sup vs DNaseI 2 µg/ml	-288.1	-338.9 to -117.3	8.965	***
DNaseI 1 µg/ml vs DNaseI 2 µg/ml	-248.4	-359.2 to -137.6	9.761	***
